# Supplementary material for: 6-Paradol Alleviates Testosterone-Induced Benign Prostatic Hyperplasia in Rats by Inhibiting AKT/mTOR Axis
Source: Plants (Basel). 2022 Oct 3;11(19):2602. doi: 10.3390/plants11192602 (PMC9571361; doi:10.3390/plants11192602)
Supplement: Supplementary file 1 [file plants-11-02602-s001.zip]

Archive with 1 entries (1 files):
- plants-1925261-supplementary.pdf
